# Supplementary material for: Advancements in artificial intelligence applications for liver ultrasound imaging
Source: BJR Artif Intell. 2025 Dec 17;3(1):ubaf019. doi: 10.1093/bjrai/ubaf019 (PMC13222679; doi:10.1093/bjrai/ubaf019)
Supplement: ubaf019_Supplementary_Data [file ubaf019_supplementary_data.zip]

Archive with 2 entries (2 files):
- Figure S1 (002).tif
- Supplemental Material.docx
